# Supplementary material for: Triazole-Based Functionalized Olygo(Arylene Ethynylene)s—Synthesis and Properties
Source: Molecules. 2025 Nov 22;30(23):4508. doi: 10.3390/molecules30234508 (PMC12692853; doi:10.3390/molecules30234508)
Supplement: Supplementary file 1 [file molecules-30-04508-s001.zip]

Archive with 1 entries (1 files):
- molecules-3947886-supplementary.pdf
